# Supplementary material for: Correction: Nicotine Promotes Tumor Growth and Metastasis in Mouse Models of Lung Cancer
Source: PLoS One. 2023 Dec 22;18(12):e0296477. doi: 10.1371/journal.pone.0296477 (PMC10745137; doi:10.1371/journal.pone.0296477)
Supplement: S1 File — Regions of interest are highlighted in green. (ZIP) [file pone.0296477.s001.zip]

Archive with 9 entries (8 files):
- Whole Slide Scans/
- Whole Slide Scans/NNK + Nic K5 whole with regions.tif
- Whole Slide Scans/NNK U5 whole with regions.tif
- Whole Slide Scans/NNK Q5 whole with regions.tif
- Whole Slide Scans/NNK + Nic A6 whole with regions.tif
- Whole Slide Scans/NNK O5 whole with regions.tif
- Whole Slide Scans/NNK + Nic L5 whole with regions.tif
- Whole Slide Scans/NNK J5 whole with regions.tif
- Whole Slide Scans/NNK + Nic W5 whole with regions.tif
