# Supplementary material for: Correction: Nicotine Promotes Tumor Growth and Metastasis in Mouse Models of Lung Cancer
Source: PLoS One. 2023 Dec 22;18(12):e0296477. doi: 10.1371/journal.pone.0296477 (PMC10745137; doi:10.1371/journal.pone.0296477)
Supplement: S2 File — (ZIP) [file pone.0296477.s002.zip]

Archive with 7 entries (6 files):
- /
- NNK O5-1.tif
- NNK Q5-1.tif
- NNK U5-1.tif
- NNK + Nic A6-1.tif
- NNK + Nic K5-1.tif
- NNK + Nic W5-2.tif
