# Supplementary material for: Correction: Nicotine Promotes Tumor Growth and Metastasis in Mouse Models of Lung Cancer
Source: PLoS One. 2023 Dec 22;18(12):e0296477. doi: 10.1371/journal.pone.0296477 (PMC10745137; doi:10.1371/journal.pone.0296477)
Supplement: S3 File — (ZIP) [file pone.0296477.s003.zip]

Archive with 11 entries (10 files):
- Quantitation/
- Quantitation/NNK 05-02 O5.xls
- Quantitation/NNK 05-02 Q5.xls
- Quantitation/NNK + NIC 05-02 K5-2015.xls
- Quantitation/Z01 04.22.08 data 2015 APR.xlsx
- Quantitation/NNK + NIC 05-02 A6-2015.xls
- Quantitation/NNK 05-02 J5.xls
- Quantitation/NNK + NIC 05-02 L5-2015.xls
- Quantitation/NNK 05-02 U5.xls
- Quantitation/NNK + NIC 05-02 W5-2015.xls
- __MACOSX/Quantitation/._NNK + NIC 05-02 A6-2015.xls
