# Supplementary material for: Correction: Nicotine Promotes Tumor Growth and Metastasis in Mouse Models of Lung Cancer
Source: PLoS One. 2023 Dec 22;18(12):e0296477. doi: 10.1371/journal.pone.0296477 (PMC10745137; doi:10.1371/journal.pone.0296477)
Supplement: S3 File — (ZIP) [file pone.0296477.s003.zip › Quantitation/NNK 05-02 O5.xls]

## Sheet: NNK 05-02 O5
	Region_Number	CLASS	Area_Color1	Area_Color2	Area_Color3	Area_Color4	Mode_Intensity_Color1	Mode_Intensity_Color2	Mode_Intensity_Color3	Mode_Intensity_Color4	Mean_Intensity_Color1	Mean_Intensity_Color2	Mean_Intensity_Color3	Mean_Intensity_Color4	Num_Objects_Color1	Num_Objects_Color2	Num_Objects_Color3	Num_Objects_Color4	X	Y	Z	ANALYZED_AREA	OBJECT_DATA_FILE	EFCOORD	COMMENT	RECAPTURE	REPORT	OBJECTIVE	SCALEX	SCALEY	INPUT_REGION_AREA	Std_Dev_Intensity_Color1	Std_Dev_Intensity_Color2	Std_Dev_Intensity_Color3	Std_Dev_Intensity_Color4	SIZEX	SIZEY	INPUT_REGION_LENGTH
1	552	Analysed	207462	43369.1	24128.4	130461	140	140	132	116	132.04	121.78	90.85	85.11	1820	2302	625	3786	15031.1	54137.6	13607	378533		P21/4		0	0	20X	0.322	0.322	378232	25.2	10.31	7.6	13.13	711	711	1178.05
2	553	Analysed	397051	61781.7	17077.2	88061.6	156	148	148	140	143.9	124.76	91.94	85.09	2790	3875	288	2791	12240	49179.7	13614	570456		M26/4		0	0	20X	0.322	0.322	570275	23.26	10.76	7.51	14.31	878	871	1469.75
3	554	Analysed	441112	133698	92123.2	404842	140	140	132	108	136.86	121.72	90.39	80.08	7780	7744	3584	5979	14549	48301.8	13612	1.06898e+06		P27/2		0	0	20X	0.322	0.322	1068238	31.42	10.53	7.63	15.95	1466	1193	2696.74
4	555	Analysed	599624	76824.9	20601.8	112964	164	164	156	156	155.2	125.73	91.56	81.9	4471	4558	316	2932	10660.6	48051.5	13617	895597		L28/1		0	0	20X	0.322	0.322	895017	24.51	11.04	7.57	15.74	1057	1286	1949.94
Count			4	4	4	4	4	4	4	4	4	4	4	4	4	4	4	4	4	4	4	4				4			4	4	4	4	4	4	4	4	4	4
Sum			1.64525e+06	315674	153931	736328	600	592	568	520	568	493.99	364.74	332.18	16861	18479	4813	15488	52480.7	199671	54450	2.91357e+06				0			1.29	1.29	2.91176e+06	104.4	42.64	30.3	59.12	4112	4061	7294.47
Sum of squares			7.54819e+11	2.9475e+10	9.78493e+09	2.01432e+11	90432	88000	81088	69056	80959.9	61019.6	33259.4	27605	91614741	101059729	13418481	66468542	7.01074e+08	9.99153e+09	741200678	2.41353e+12				0			0.41	0.41	2.41046e+12	2764.33	454.88	229.6	879.07	4542810	4341207	1.46226e+07
Min			207462	43369.1	17077.2	88061.6	140	140	132	108	132.04	121.72	90.39	80.08	1820	2302	288	2791	10660.6	48051.5	13607	378533				0			0.32	0.32	378232	23.26	10.31	7.51	13.13	711	711	1178.05
Max			599624	133698	92123.2	404842	164	164	156	156	155.2	125.73	91.94	85.11	7780	7744	3584	5979	15031.1	54137.6	13617	1.06898e+06				0			0.32	0.32	1068238	31.42	11.04	7.63	15.95	1466	1286	2696.74
Mean			411312	78918.4	38482.7	184082	150	148	142	130	142	123.5	91.18	83.05	4215.25	4619.75	1203.25	3872	13120.2	49917.7	13612.5	728393				0			0.32	0.32	727941	26.1	10.66	7.58	14.78	1028	1015.25	1823.62
Median			419082	69303.3	22365.1	121712	148	144	140	128	140.38	123.27	91.2	83.5	3630.5	4216.5	470.5	3359	13394.5	48740.8	13613	733026				0			0.32	0.32	732646	24.86	10.64	7.58	15.02	967.5	1032	1709.84
Standard deviation			139739	33773.5	31069.6	128343	10.39	9.8	10.39	19.08	8.71	1.78	0.6	2.15	2266.13	1980.62	1380.87	1274.66	1769	2472.12	3.64	269864				0			0	0	269662	3.15	0.27	0.04	1.14	280.92	233.6	574.52
