# Supplementary material for: Correction: Nicotine Promotes Tumor Growth and Metastasis in Mouse Models of Lung Cancer
Source: PLoS One. 2023 Dec 22;18(12):e0296477. doi: 10.1371/journal.pone.0296477 (PMC10745137; doi:10.1371/journal.pone.0296477)
Supplement: S3 File — (ZIP) [file pone.0296477.s003.zip › Quantitation/NNK 05-02 Q5.xls]

## Sheet: NNK 05-02 Q5
	Region_Number	CLASS	Area_Color1	Area_Color2	Area_Color3	Area_Color4	Mode_Intensity_Color1	Mode_Intensity_Color2	Mode_Intensity_Color3	Mode_Intensity_Color4	Mean_Intensity_Color1	Mean_Intensity_Color2	Mean_Intensity_Color3	Mean_Intensity_Color4	Num_Objects_Color1	Num_Objects_Color2	Num_Objects_Color3	Num_Objects_Color4	X	Y	Z	ANALYZED_AREA	OBJECT_DATA_FILE	EFCOORD	COMMENT	RECAPTURE	REPORT	OBJECTIVE	SCALEX	SCALEY	INPUT_REGION_AREA	Std_Dev_Intensity_Color1	Std_Dev_Intensity_Color2	Std_Dev_Intensity_Color3	Std_Dev_Intensity_Color4	SIZEX	SIZEY	INPUT_REGION_LENGTH
1	900	Analysed	136255	85986.1	81507.6	385918	124	124	124	100	128.81	119.71	89.92	73.31	4542	5432	3760	3080	12228.2	56824.6	13620	642656		M19/3		0	0	20X	0.322	0.322	642296	38.21	9.64	7.64	18.59	1014	875	1629.19
2	901	Analysed	111963	47547.9	38420.9	249482	132	132	124	100	133.02	120.58	90.13	71.52	2797	2703	1416	1995	12198.1	55485.8	13620	458712		M20/0		0	0	20X	0.322	0.322	458242	37.64	10.04	7.62	19.05	696	978	1673.22
3	902	Analysed	317007	68383.1	28492.2	115524	156	148	148	140	145.63	123.59	91.55	80.37	3074	4096	857	2679	15742.1	48350.7	13625	553046		Q27/2		0	0	20X	0.322	0.322	552514	24.2	10.67	7.5	17.02	782	952	1538.97
4	903	Analysed	340549	113396	127383	624365	124	124	124	100	127.8	119.12	89.79	76.2	8232	6205	5659	4588	13566.9	53919.8	13621	1.07797e+06		O22/1		0	0	20X	0.322	0.322	1077243	34.05	9.61	7.53	17.86	1115	1210	2173.29
5	904	Analysed	156007	51457.9	67019.4	450370	140	132	124	92	142.24	120.3	88.98	67.6	5206	2369	2799	2926	14682.4	53997	13621	795569		P21/2		0	0	20X	0.322	0.322	795186	47.18	10.38	7.57	18.95	1117	1056	1940.45
6	905	Analysed	116244	37549.9	42233.2	294823	140	132	124	92	141.13	120.5	89.3	68.91	3917	1781	1655	2110	13588.3	55095.4	13621	546973		O20/2		0	0	20X	0.322	0.322	546606	45.5	10.41	7.6	19	1021	1141	2593.87
7	906	Analysed	150440	46829.1	60248.4	442806	148	140	124	92	150.83	120.69	89.02	67.49	5674	2236	2628	3174	14609.4	55129.7	13620	884064		P20/2		0	0	20X	0.322	0.322	884051	49.16	10.58	7.55	18.73	1021	1210	2262.5
Count			7	7	7	7	7	7	7	7	7	7	7	7	7	7	7	7	7	7	7	7				7			7	7	7	7	7	7	7	7	7	7
Sum			1.32846e+06	451150	445304	2.56329e+06	964	932	892	716	969.46	844.49	628.68	505.4	33442	24822	18774	20552	96615.5	378803	95348	4.95899e+06				0			2.25	2.25	4.95614e+06	275.95	71.33	53.01	129.2	6766	7422	13811.5
Sum of squares			3.08051e+11	3.34401e+10	3.50629e+10	1.10018e+12	133616	124528	114160	74992	134726	101893	56467.7	36628.5	180307874	105875892	66381196	64781062	1.34385e+09	2.05433e+10	1298748748	3.80498e+12				0			0.73	0.73	3.8009e+12	11335.2	728.05	401.49	2387.88	6699932	7973630	2.81579e+07
Min			111963	37549.9	28492.2	115524	124	124	124	92	127.8	119.12	88.98	67.49	2797	1781	857	1995	12198.1	48350.7	13620	458712				0			0.32	0.32	458242	24.2	9.61	7.5	17.02	696	875	1538.97
Max			340549	113396	127383	624365	156	148	148	140	150.83	123.59	91.55	80.37	8232	6205	5659	4588	15742.1	56824.6	13625	1.07797e+06				0			0.32	0.32	1077243	49.16	10.67	7.64	19.05	1117	1210	2593.87
Mean			189781	64449.9	63614.9	366184	137.71	133.14	127.43	102.29	138.49	120.64	89.81	72.2	4777.43	3546	2682	2936	13802.2	54114.7	13621.1	708427				0			0.32	0.32	708020	39.42	10.19	7.57	18.46	966.57	1060.29	1973.07
Median			150440	51457.9	60248.4	385918	140	132	124	100	141.13	120.5	89.79	71.52	4542	2703	2628	2926	13588.3	55095.4	13621	642656				0			0.32	0.32	642296	38.21	10.38	7.57	18.73	1021	1056	1940.45
Standard deviation			89390.2	24967.2	31018.2	151915	11.08	7.92	8.4	15.84	8.13	1.31	0.82	4.45	1713.02	1597.19	1513.24	796.46	1215.46	2521.1	1.64	204206				0			0	0	204190	8.08	0.4	0.05	0.7	151.24	122	359.94
