# Supplementary material for: Correction: Nicotine Promotes Tumor Growth and Metastasis in Mouse Models of Lung Cancer
Source: PLoS One. 2023 Dec 22;18(12):e0296477. doi: 10.1371/journal.pone.0296477 (PMC10745137; doi:10.1371/journal.pone.0296477)
Supplement: S3 File — (ZIP) [file pone.0296477.s003.zip › Quantitation/NNK + NIC 05-02 K5-2015.xls]

## Sheet: NNK + NIC 05-02 K5
	Region_Number	CLASS	Area_Color1	Area_Color2	Area_Color3	Area_Color4	Mode_Intensity_Color1	Mode_Intensity_Color2	Mode_Intensity_Color3	Mode_Intensity_Color4	Mean_Intensity_Color1	Mean_Intensity_Color2	Mean_Intensity_Color3	Mean_Intensity_Color4	Num_Objects_Color1	Num_Objects_Color2	Num_Objects_Color3	Num_Objects_Color4	X	Y	Z	ANALYZED_AREA	OBJECT_DATA_FILE	EFCOORD	COMMENT	RECAPTURE	REPORT	OBJECTIVE	SCALEX	SCALEY	INPUT_REGION_AREA	Std_Dev_Intensity_Color1	Std_Dev_Intensity_Color2	Std_Dev_Intensity_Color3	Std_Dev_Intensity_Color4	SIZEX	SIZEY	INPUT_REGION_LENGTH
1	1013	Analysed	68629.9	47307	41470.9	188227	132	132	124	100	133.82	120.68	89.71	75.51	2633	2933	1732	1444	17653.5	53368.7	13605	327716		S22/0		0	0	20X	0.322	0.322	327474	39.03	10.06	7.68	17.21	690	605	1162.4
2	1014	Analysed	225313	130766	61037.1		132	132	124	108	127.21	122.45	90.24	76.94	4750	7163	2014	4973	20374	49863.3	13603	693512		V26/1		0	0	20X	0.322	0.322	693278	28.73	10.07	7.74	17.88	1064	1014	1720.83
3	1015	Analysed	230775	85175.7	35647.8		132	132	132	108	126.08	121.96	90.96	78.14	2839	4786	1140	3616	20134.7	49032.8	13604	489678		U27/3		0	0	20X	0.322	0.322	489346	26.6	9.77	7.69	18.47	853	774	1422.74
4	1016	Analysed	256092	127648	43615.1		132	132	124	116	124.7	122.03	91.34	82.81	3149	5675	1867	3961	19730	45365.4	13604	549828		U30/4		0	0	20X	0.322	0.322	549161	24.94	9.8	7.63	16.19	999	887	1662.39
5	1017	Analysed	274355	84110.3	36698		132	132	132	116	126.15	122.22	91.14	81.4	2708	4923	986	4698	15425.6	46956.3	13607	514941		Q29/1		0	0	20X	0.322	0.322	514610	24.95	10.08	7.66	16.77	739	985	1441.87
6	1018	Analysed	140747	39220.8	17886.6	105707	132	132	124	116	124.88	121.91	91.13	80.52	1640	2376	511	2017	14352.2	46171.4	13607	264636		O30/3		0	0	20X	0.322	0.322	264462	26.66	10.1	7.66	17.24	760	556	1065.01
7	1019	Analysed	311771	25006.4	5351.55	17439.7	164	164	164	164	157.14	126.32	92.54	89.58	1909	1431	125	1060	16337.2	43274.9	13606	407736		R33/1		0	0	20X	0.322	0.322	407154	25.6	10.94	7.34	12.07	648	1028	1624.13
8	1020	Analysed	97418.1	11032.1	2135.99	6747.96	164	164	156	156	155.93	126.58	92.89	90.05	719	672	37	453	15876.1	43003.9	13606	138109		Q33/0		0	0	20X	0.322	0.322	137886	25.57	10.89	7.22	11.24	416	514	788.17
9	1021	Analysed	373987	26338.7	5429.21	15037.6	172	172	172	172	161.91	126.98	92.5	87.88	2619	1588	135	860	13363.2	42071.3	13607	468609		N34/3		0	0	20X	0.322	0.322	468050	21.83	10.93	7.39	12.87	782	845	1320.28
10	1022	Analysed	208115	21983	4439.65	12757.9	164	164	164	164	157.4	126.03	92.75	88.76	1297	1236	82	781	14521.2	43120.1	13607	267670		P33/1		0	0	20X	0.322	0.322	267436	22.7	10.89	7.36	12.3	648	732	1229.01
11	1023	Analysed	232169	15782.9	3505.87	13949.9	172	164	164	164	159.82	126.21	91.84	85.52	1617	923	86	646	8580.38	43947.2	13609	283781		J32/1		0	0	20X	0.322	0.322	283698	23.97	10.96	7.52	13.94	605	683	1124.93
Count			11	11	11	11	11	11	11	11	11	11	11	11	11	11	11	11	11	11	11	11				11			11	11	11	11	11	11	11	11	11	11
Sum			2.41937e+06	614371	257218	1.30384e+06	1628	1620	1580	1484	1555.03	1363.36	1007.05	917.1	25880	33706	8715	24509	176348	506175	149665	4.40621e+06				0			3.54	3.54	4.40256e+06	290.59	114.5	82.9	166.17	8204	8623	14561.8
Sum of squares			6.13169e+11	5.36727e+10	1.03798e+10	2.83312e+11	244400	241712	230960	208304	222583	169036	92206.7	76741.3	72811476	152304498	13123965	84816021	2.94738e+09	2.34163e+10	2036328415	2.02274e+12				0			1.14	1.14	2.01954e+12	7887.4	1194.36	625.1	2580.7	6447940	7096745	2.00915e+07
Min			68629.9	11032.1	2135.99	6747.96	132	132	124	100	124.7	120.68	89.71	75.51	719	672	37	453	8580.38	42071.3	13603	138109				0			0.32	0.32	137886	21.83	9.77	7.22	11.24	416	514	788.17
Max			373987	130766	61037.1	334191	172	172	172	172	161.91	126.98	92.89	90.05	4750	7163	2014	4973	20374	53368.7	13609	693512				0			0.32	0.32	693278	39.03	10.96	7.74	18.47	1064	1028	1720.83
Mean			219943	55851.9	23383.4	118531	148	147.27	143.64	134.91	141.37	123.94	91.55	83.37	2352.73	3064.18	792.27	2228.09	16031.6	46015.9	13605.9	400565				0			0.32	0.32	400232	26.42	10.41	7.54	15.11	745.82	783.91	1323.8
Median			230775	39220.8	17886.6	105707	132	132	132	116	133.82	122.45	91.34	82.81	2619	2376	511	1444	15876.1	45365.4	13606	407736				0			0.32	0.32	407154	25.57	10.1	7.63	16.19	739	774	1320.28
Standard deviation			85835.5	41951.1	19920.6	108195	17.73	16.87	19.1	27.13	15.82	2.31	1	5.05	1041.1	2111.08	751.93	1657.15	3306.01	3358.96	1.68	153080				0			0	0	152999	4.38	0.48	0.17	2.53	173.01	175.06	272.14
			1.43284e+06	186671	80219.8	359867	2.0596e+06
							0.174727
