# Supplementary material for: Correction: Nicotine Promotes Tumor Growth and Metastasis in Mouse Models of Lung Cancer
Source: PLoS One. 2023 Dec 22;18(12):e0296477. doi: 10.1371/journal.pone.0296477 (PMC10745137; doi:10.1371/journal.pone.0296477)
Supplement: S3 File — (ZIP) [file pone.0296477.s003.zip › Quantitation/Z01 04.22.08 data 2015 APR.xlsx]

## Sheet: Sheet1
Z01 Analysis from 04.22.08
	Group	NEG	Weak	Moderate	Strong	Total	%Strong
J5	NNK	1.82117e+06	476993	202103	1.04396e+06	3.54423e+06	0.294553
O5	NNK	1.64525e+06	315674	153931	736328	2.85118e+06	0.258254
Q5	NNK	1.32846e+06	451150	445304	2.56329e+06	4.78821e+06	0.535334
U5	NNK	889572	401046	243778	1.00318e+06	2.53757e+06	0.395329	SD
						AVG	0.370867	0.124034
	Group	NEG	Weak	Moderate	Strong	Total	%Strong
A6	NNK+NIC	1.09022e+06	155504	74250.1	309890	1.62986e+06	0.190133
K5	NNK+NIC	1.43284e+06	186671	80219.8	359867	2.0596e+06	0.174727
L5	NNK+NIC	447600	236209	66089	367735	1.11763e+06	0.32903
W5	NNK+NIC	3.43789e+06	703854	342767	1.19565e+06	5.68017e+06	0.210496	SD
						AVG	0.226096	0.0701686
	Avg	SD
NNK	37.1	12.4		p	0.0168963
NNK+ NIC	22.6	7.01
