# Supplementary material for: Correction: Nicotine Promotes Tumor Growth and Metastasis in Mouse Models of Lung Cancer
Source: PLoS One. 2023 Dec 22;18(12):e0296477. doi: 10.1371/journal.pone.0296477 (PMC10745137; doi:10.1371/journal.pone.0296477)
Supplement: S3 File — (ZIP) [file pone.0296477.s003.zip › Quantitation/NNK + NIC 05-02 A6-2015.xls]

## Sheet: NNK + NIC 05-02 A6
	Region_Number	CLASS	Area_Color1	Area_Color2	Area_Color3	Area_Color4	Mode_Intensity_Color1	Mode_Intensity_Color2	Mode_Intensity_Color3	Mode_Intensity_Color4	Mean_Intensity_Color1	Mean_Intensity_Color2	Mean_Intensity_Color3	Mean_Intensity_Color4	Num_Objects_Color1	Num_Objects_Color2	Num_Objects_Color3	Num_Objects_Color4	X	Y	Z	ANALYZED_AREA	OBJECT_DATA_FILE	EFCOORD	COMMENT	RECAPTURE	REPORT	OBJECTIVE	SCALEX	SCALEY	INPUT_REGION_AREA	Std_Dev_Intensity_Color1	Std_Dev_Intensity_Color2	Std_Dev_Intensity_Color3	Std_Dev_Intensity_Color4	SIZEX	SIZEY	INPUT_REGION_LENGTH
1	838	Analysed	261937	51241.6	31321.5	146638	140	140	140	124	136.1	122.24	90.25	83.2	3189	2479	1034	4303	13446.3	53295.6	13586	470643		O22/2		0	0	20X	0.322	0.322	470279	29.09	10.44	7.63	14.74	790	868	1429.81
2	839	Analysed	269220	40164.1	22837.8	98716.4	148	140	140	132	137.93	121.92	91.06	85.73	2809	2106	908	3568	13564.7	51282.2	13587	424770		O24/2		0	0	20X	0.322	0.322	424516	23.66	10.26	7.52	14.21	948	774	1465.4
3	840	Analysed	559059	64098.4	20090.7	64535.6	156	156	156	148	150.47	124.67	91.71	86.29	3869	3433	571	3107	13130.5	44278.8	13590	698290		N32/3		0	0	20X	0.322	0.322	697728	24.03	10.79	7.51	13.65	1074	948	1665.68
Count			3	3	3	3	3	3	3	3	3	3	3	3	3	3	3	3	3	3	3	3				3			3	3	3	3	3	3	3	3	3	3
Sum			1.09022e+06	155504	74250.1	309890	444	436	436	404	424.5	368.84	273.02	255.22	9867	8018	2513	10978	40141.4	148856	40763	1.5937e+06				0			0.97	0.97	1592523	76.78	31.49	22.66	42.6	2812	2590	4560.89
Sum of squares			4.53637e+11	8.34745e+09	1.90624e+09	3.54124e+10	65840	63536	63536	54704	60190.3	45351.4	24847.2	21717.5	33029363	22366166	2219661	40899882	5.37213e+08	7.43089e+09	553874065	8.89543e+11				0			0.31	0.31	8.882e+11	1983.51	330.59	171.2	605.43	2676280	2251204	6.96624e+06
Min			261937	40164.1	20090.7	64535.6	140	140	140	124	136.1	121.92	90.25	83.2	2809	2106	571	3107	13130.5	44278.8	13586	424770				0			0.32	0.32	424516	23.66	10.26	7.51	13.65	790	774	1429.81
Max			559059	64098.4	31321.5	146638	156	156	156	148	150.47	124.67	91.71	86.29	3869	3433	1034	4303	13564.7	53295.6	13590	698290				0			0.32	0.32	697728	29.09	10.79	7.63	14.74	1074	948	1665.68
Mean			363405	51834.7	24750	103297	148	145.33	145.33	134.67	141.5	122.95	91.01	85.07	3289	2672.67	837.67	3659.33	13380.5	49618.8	13587.7	531234				0			0.32	0.32	530841	25.59	10.5	7.55	14.2	937.33	863.33	1520.3
Median			269220	51241.6	22837.8	98716.4	148	140	140	132	137.93	122.24	91.06	85.73	3189	2479	908	3568	13446.3	51282.2	13587	470643				0			0.32	0.32	470279	24.03	10.44	7.52	14.21	948	868	1465.4
Standard deviation			138380	9780.14	4780.15	33674.2	6.53	7.54	7.54	9.98	6.39	1.23	0.6	1.34	438.48	558.79	195.45	492.52	183.29	3864.43	1.7	119601				0			0	0	119476	2.47	0.22	0.05	0.45	116.19	71.11	103.82
