# Supplementary material for: Correction: Nicotine Promotes Tumor Growth and Metastasis in Mouse Models of Lung Cancer
Source: PLoS One. 2023 Dec 22;18(12):e0296477. doi: 10.1371/journal.pone.0296477 (PMC10745137; doi:10.1371/journal.pone.0296477)
Supplement: S3 File — (ZIP) [file pone.0296477.s003.zip › Quantitation/NNK 05-02 J5.xls]

## Sheet: NNK 05-02 J5
	Region_Number	CLASS	Area_Color1	Area_Color2	Area_Color3	Area_Color4	Mode_Intensity_Color1	Mode_Intensity_Color2	Mode_Intensity_Color3	Mode_Intensity_Color4	Mean_Intensity_Color1	Mean_Intensity_Color2	Mean_Intensity_Color3	Mean_Intensity_Color4	Num_Objects_Color1	Num_Objects_Color2	Num_Objects_Color3	Num_Objects_Color4	X	Y	Z	ANALYZED_AREA	OBJECT_DATA_FILE	EFCOORD	COMMENT	RECAPTURE	REPORT	OBJECTIVE	SCALEX	SCALEY	INPUT_REGION_AREA	Std_Dev_Intensity_Color1	Std_Dev_Intensity_Color2	Std_Dev_Intensity_Color3	Std_Dev_Intensity_Color4	SIZEX	SIZEY	INPUT_REGION_LENGTH
1	1081	Analysed	119167	52499.4	34113.2	173503	132	132	124	108	128.65	121.06	90.28	78.74	2330	3253	1121	2086	15715.2	54868	13624	334818		Q21/1		0	0	20X	0.322	0.322	334560	27.76	9.97	7.68	15.98	823	577	1289.3
2	1082	Analysed	233501	57641.2	23162.5	148953	132	132	132	116	128.17	122.58	91.2	83.17	1926	3302	464	3664	18079	51860.9	13624	428537		S24/3		0	0	20X	0.322	0.322	428324	26.17	10.29	7.65	15.77	799	807	1912.76
3	1083	Analysed	97025.7	34701.8	14296.3	92207.2	132	132	132	108	126.12	121.91	90.99	81.26	1216	2044	392	1300	19099.5	50596.3	13623	220356		T25/3		0	0	20X	0.322	0.322	219904	29.67	10.01	7.71	15.81	581	545	1093.13
4	1084	Analysed	111096	78887.4	31565.2	123576	132	132	132	108	128.88	123.17	90.43	83.92	1887	3449	1457	2758	20164.3	50039.7	13622	311962		U26/3		0	0	20X	0.322	0.322	311626	28.34	10.28	7.59	13.88	702	762	1470.92
5	1085	Analysed	314724	88525.2	21381.8	129428	140	140	140	132	134.83	124.63	91.94	84.81	2702	5130	327	4504	17312.5	50731.5	13624	527023		S25/1		0	0	20X	0.322	0.322	526626	25.21	10.62	7.56	15.21	961	895	1733
6	1086	Analysed	111083	28706.4	10415.7	64234.3	140	140	132	124	131.85	123.49	91.24	84.65	1137	1653	209	2041	15806	49019.2	13624	196929		Q27/1		0	0	20X	0.322	0.322	196828	27.19	10.55	7.61	14.3	569	545	976.73
7	1087	Analysed	194327	36230.4	9013.15	38683.1	148	148	148	140	142.3	123.77	92.72	86.42	1236	1958	277	1379	18605.3	43547.5	13623	291928		T32/2		0	0	20X	0.322	0.322	291789	24.41	10.56	7.32	14.55	586	718	1221.7
8	1088	Analysed	423313	24318.9	6149.91	25247	164	164	164	164	156.75	125.23	92.14	85.16	3341	1425	97	1026	16304.1	42910.2	13624	556596		Q33/3		0	0	20X	0.322	0.322	556073	21.27	10.9	7.43	14.46	1001	879	1830.36
9	1089	Analysed	100583	16724	9388.9	56117.8	140	140	140	124	137.18	122.34	90.67	82.82	1071	859	235	1806	13621.7	49487.1	13626	178017		O26/2		0	0	20X	0.322	0.322	177836	27.94	10.46	7.63	15.43	428	536	847.99
10	1090	Analysed	116352	58758.6	42615.9	192014	132	124	124	108	125.35	119.83	90.26	80.15	2630	3642	1786	1611	12454	52827	13626	359444		N23/1		0	0	20X	0.322	0.322	358738	30.7	9.57	7.7	15.49	723	762	1688.1
Count			10	10	10	10	10	10	10	10	10	10	10	10	10	10	10	10	10	10	10	10				10			10	10	10	10	10	10	10	10	10	10
Sum			1.82117e+06	476993	202103	1.04396e+06	1392	1384	1368	1232	1340.08	1228.02	911.87	831.1	19476	26715	6365	22175	167162	495888	136240	3.40561e+06				0			3.22	3.22	3402304	268.66	103.2	75.88	150.88	7173	7026	14064
Sum of squares			4.42482e+11	2.78032e+10	5.48995e+09	1.39093e+11	194720	192672	188448	154784	180409	150828	83157.4	69124.4	43525292	86474493	7230219	60335827	2.84739e+09	2.47179e+10	1856133774	1.31407e+12				0			1.04	1.04	1311613509419	7285.51	1066.45	575.9	2281.33	5444687	5116002	2.10483e+07
Min			97025.7	16724	6149.91	25247	132	124	124	108	125.35	119.83	90.26	78.74	1071	859	97	1026	12454	42910.2	13622	178017				0			0.32	0.32	177836	21.27	9.57	7.32	13.88	428	536	847.99
Max			423313	88525.2	42615.9	192014	164	164	164	164	156.75	125.23	92.72	86.42	3341	5130	1786	4504	20164.3	54868	13626	556596				0			0.32	0.32	556073	30.7	10.9	7.71	15.98	1001	895	1912.76
Mean			182117	47699.3	20210.2	104396	139.2	138.4	136.8	123.2	134.01	122.8	91.19	83.11	1947.6	2671.5	636.5	2217.5	16716.2	49588.8	13624	340561				0			0.32	0.32	340230	26.87	10.32	7.59	15.09	717.3	702.6	1406.4
Median			117759	44364.9	17839	107891	136	136	132	120	130.37	122.88	91.1	83.54	1906.5	2648.5	359.5	1923.5	16808.3	50318	13624	323390				0			0.32	0.32	323093	27.47	10.38	7.62	15.32	712.5	740	1380.11
Standard deviation			105269	22474.3	11855	54870.3	9.77	10.61	11.43	17.33	9.1	1.54	0.8	2.29	747.92	1229.04	563.82	1056.54	2304.22	3570.41	1.18	124198				0			0	0	124115	2.6	0.37	0.12	0.7	173.06	133.99	356.19
