# Supplementary material for: Correction: Nicotine Promotes Tumor Growth and Metastasis in Mouse Models of Lung Cancer
Source: PLoS One. 2023 Dec 22;18(12):e0296477. doi: 10.1371/journal.pone.0296477 (PMC10745137; doi:10.1371/journal.pone.0296477)
Supplement: S3 File — (ZIP) [file pone.0296477.s003.zip › Quantitation/NNK + NIC 05-02 L5-2015.xls]

## Sheet: NNK + NIC 05-02 L5
	Region_Number	CLASS	Area_Color1	Area_Color2	Area_Color3	Area_Color4	Mode_Intensity_Color1	Mode_Intensity_Color2	Mode_Intensity_Color3	Mode_Intensity_Color4	Mean_Intensity_Color1	Mean_Intensity_Color2	Mean_Intensity_Color3	Mean_Intensity_Color4	Num_Objects_Color1	Num_Objects_Color2	Num_Objects_Color3	Num_Objects_Color4	X	Y	Z	ANALYZED_AREA	OBJECT_DATA_FILE	EFCOORD	COMMENT	RECAPTURE	REPORT	OBJECTIVE	SCALEX	SCALEY	INPUT_REGION_AREA	Std_Dev_Intensity_Color1	Std_Dev_Intensity_Color2	Std_Dev_Intensity_Color3	Std_Dev_Intensity_Color4	SIZEX	SIZEY	INPUT_REGION_LENGTH
1	627	Analysed	107572	62148.1	17873.9	91709.1	140	132	132	116	128.19	123.93	90.92	82.14	1313	2972	585	2554	10004.3	53378.2	13603	250087		K22/0		0	0	20X	0.322	0.322	249865	25.09	10.13	7.61	15.69	620	589	1022.56
2	628	Analysed	69862.9	39057.8	20404.1	102925	132	132	124	108	127.48	121.18	90.46	79.86	1393	2144	814	1376	11338.6	54733.5	13601	224856		L21/3		0	0	20X	0.322	0.322	224427	30.53	9.78	7.75	15.8	572	559	986.93
3	629	Analysed	110072	62189.2	17179.6	108117	124	132	124	108	119.32	123.06	91.36	82.72	1374	3064	468	2302	9271.01	51647.2	13604	251692		J24/0		0	0	20X	0.322	0.322	251635	28.44	10.04	7.77	15.38	595	565	993.33
4	630	Analysed	471292	120969	29059.6		140	140	140	124	131.91	124.75	91.67	83.08	3604	6729	382	6978	12901.2	46024.5	13603	780834		N30/0		0	0	20X	0.322	0.322	780410	24.25	10.48	7.62	16.51	1221	1136	2047.12
5	631	Analysed	160092	72814.3	10631.5	64983.8	140	140	140	132	132.25	127.16	91.64	85.85	1848	2692	291	2754	10578.3	45850.2	13606	270324		L30/1		0	0	20X	0.322	0.322	270256	24.29	10.4	7.58	14.11	565	643	1030.1
6	632	Analysed	149726	47361	21908.3		140	140	132	116	134.89	121.73	90.96	78.22	1684	2621	686	2357	16246	46929	13600	410383		Q29/3		0	0	20X	0.322	0.322	410125	29.8	10.09	7.67	17.21	878	697	1441.37
Count			6	6	6	6	6	6	6	6	6	6	6	6	6	6	6	6	6	6	6	6				6			6	6	6	6	6	6	6	6	6	6
Sum			1.06862e+06	404540	117057	711920	816	816	792	704	774.03	741.82	547.01	491.87	11216	20222	3226	18321	70339.5	298563	81617	2.18818e+06				0			1.93	1.93	2186718	162.42	60.92	46	94.7	4451	4189	7521.41
Sum of squares			2.98732e+11	3.14339e+10	2.4684e+09	9.66029e+10	111200	111072	104800	83040	100006	91739.2	49871.4	40358.1	24792070	82213562	1925046	75547945	8.56878e+08	1.49352e+10	1110222471	1.02764e+12				0			0.62	0.62	1026400759040	4437.5	618.86	352.76	1500.09	3646559	3168381	1.03357e+07
Min			69862.9	39057.8	10631.5	64983.8	124	132	124	108	119.32	121.18	90.46	78.22	1313	2144	291	1376	9271.01	45850.2	13600	224856				0			0.32	0.32	224427	24.25	9.78	7.58	14.11	565	559	986.93
Max			471292	120969	29059.6	207128	140	140	140	132	134.89	127.16	91.67	85.85	3604	6729	814	6978	16246	54733.5	13606	780834				0			0.32	0.32	780410	30.53	10.48	7.77	17.21	1221	1136	2047.12
Mean			178103	67423.2	19509.5	118653	136	136	132	117.33	129.01	123.64	91.17	81.98	1869.33	3370.33	537.67	3053.5	11723.2	49760.4	13602.8	364696				0			0.32	0.32	364453	27.07	10.15	7.67	15.78	741.83	698.17	1253.57
Median			129899	62168.7	19139	105521	140	136	132	116	130.05	123.5	91.16	82.43	1538.5	2832	526.5	2455.5	10958.5	49288.1	13603	261008				0			0.32	0.32	260946	26.77	10.11	7.65	15.75	607.5	616	1026.33
Standard deviation			134417	26326.6	5548.02	44965.4	6.11	4	6.53	8.54	5.01	1.99	0.43	2.43	798.5	1530.72	178.2	1807.61	2319.15	3620.41	1.95	195629				0			0	0	195553	2.61	0.23	0.07	0.96	239.67	201.56	388.83
			447600	236209	66089	367735	1.11763e+06
