# Supplementary material for: Correction: Nicotine Promotes Tumor Growth and Metastasis in Mouse Models of Lung Cancer
Source: PLoS One. 2023 Dec 22;18(12):e0296477. doi: 10.1371/journal.pone.0296477 (PMC10745137; doi:10.1371/journal.pone.0296477)
Supplement: S3 File — (ZIP) [file pone.0296477.s003.zip › Quantitation/NNK 05-02 U5.xls]

## Sheet: NNK 05-02 U5
	Region_Number	CLASS	Area_Color1	Area_Color2	Area_Color3	Area_Color4	Mode_Intensity_Color1	Mode_Intensity_Color2	Mode_Intensity_Color3	Mode_Intensity_Color4	Mean_Intensity_Color1	Mean_Intensity_Color2	Mean_Intensity_Color3	Mean_Intensity_Color4	Num_Objects_Color1	Num_Objects_Color2	Num_Objects_Color3	Num_Objects_Color4	X	Y	Z	ANALYZED_AREA	OBJECT_DATA_FILE	EFCOORD	COMMENT	RECAPTURE	REPORT	OBJECTIVE	SCALEX	SCALEY	INPUT_REGION_AREA	Std_Dev_Intensity_Color1	Std_Dev_Intensity_Color2	Std_Dev_Intensity_Color3	Std_Dev_Intensity_Color4	SIZEX	SIZEY	INPUT_REGION_LENGTH
1	546	Analysed	131803	66454.6	53677.8	246371	132	132	124	100	127.28	120.52	90.31	77.15	3017	3980	2289	2008	13809.2	54160.4	13603	439719		O21/2		0	0	20X	0.322	0.322	439380	30.28	9.9	7.57	17.26	712	848	1374.6
2	547	Analysed	9487.4	12562.2	14652.6	82353.9	148	132	116	92	149.92	119.08	89.84	73.09	389	789	666	362	15482.8	55807.8	13599	116864		Q20/1		0	0	20X	0.322	0.322	116724	46.57	9.69	7.79	16.96	340	476	703.44
3	548	Analysed	186115	161965	89705.3	355036	132	132	124	108	130.78	122.4	90.45	78.54	5246	8285	4301	3775	11281	52059.4	13607	694682		L23/4		0	0	20X	0.322	0.322	694238	28.35	10.25	7.47	17.14	913	1005	1659.78
4	549	Analysed	78270.6	67037.9	39003.8	149434	132	132	124	108	129.94	121.76	90.96	79.05	2536	3632	1793	1580	11186.4	49306.1	13608	298068		L26/4		0	0	20X	0.322	0.322	297862	30.7	10.24	7.47	16.88	621	731	1186.04
5	550	Analysed	48892.7	5833.26	2287.79	7632.7	156	156	156	148	148.12	123.83	91.87	85.94	424	302	101	269	11489.8	47537.9	13610	66326.2		M28/2		0	0	20X	0.322	0.322	66089.5	22.93	10.82	7.36	14.04	353	248	526.2
6	551	Analysed	265838	38547.2	11822.6	40275.4	156	156	156	148	148.88	124.02	92.42	85.02	1865	2147	457	1228	11228.8	47981.6	13609	354011		L28/3		0	0	20X	0.322	0.322	353534	21.71	10.7	7.39	14.48	705	679	1244.41
7	552	Analysed	169166	48645.7	32627.6	122073	132	132	132	116	128.32	120.12	90.74	82.55	1645	3054	1573	1787	12370.5	46262.3	13607	337966		M29/4		0	0	20X	0.322	0.322	337549	21.53	9.62	7.57	15.81	705	750	1391.13
Count			7	7	7	7	7	7	7	7	7	7	7	7	7	7	7	7	7	7	7	7				7			7	7	7	7	7	7	7	7	7	7
Sum			889572	401046	243778	1.00318e+06	988	972	932	820	963.24	851.73	636.58	561.34	15122	22189	11180	11009	86848.3	353116	95243	2.30764e+06				0			2.25	2.25	2.30538e+06	202.07	71.22	52.61	112.58	4349	4737	8085.6
Sum of squares			1.59904e+11	3.9187e+10	1.38739e+10	2.32445e+11	140272	135792	125680	99056	133234	103656	57895.4	45140.5	49569448	112323299	30089906	25683847	1.09393e+09	1.78914e+10	1295889953	1022381618238				0			0.73	0.73	1.02066e+12	6292.65	725.99	395.54	1821.42	2960413	3575111	1.03066e+07
Min			9487.4	5833.26	2287.79	7632.7	132	132	116	92	127.28	119.08	89.84	73.09	389	302	101	269	11186.4	46262.3	13599	66326.2				0			0.32	0.32	66089.5	21.53	9.62	7.36	14.04	340	248	526.2
Max			265838	161965	89705.3	355036	156	156	156	148	149.92	124.02	92.42	85.94	5246	8285	4301	3775	15482.8	55807.8	13610	694682				0			0.32	0.32	694238	46.57	10.82	7.79	17.26	913	1005	1659.78
Mean			127082	57292.2	34825.4	143311	141.14	138.86	133.14	117.14	137.61	121.68	90.94	80.19	2160.29	3169.86	1597.14	1572.71	12406.9	50445.1	13606.1	329662				0			0.32	0.32	329340	28.87	10.17	7.52	16.08	621.29	676.71	1155.09
Median			131803	48645.7	32627.6	122073	132	132	124	108	130.78	121.76	90.74	79.05	1865	3054	1573	1580	11489.8	49306.1	13607	337966				0			0.32	0.32	337549	28.35	10.24	7.47	16.88	705	731	1244.41
Standard deviation			81815.1	48122.1	27734.1	112554	10.84	10.84	15.08	20.7	9.91	1.74	0.84	4.24	1553.87	2449.12	1322	1093.48	1531.35	3348.38	3.56	193332				0			0	0	193247	8.1	0.43	0.13	1.24	192.15	229.76	371.68
