# Supplementary material for: Correction: Nicotine Promotes Tumor Growth and Metastasis in Mouse Models of Lung Cancer
Source: PLoS One. 2023 Dec 22;18(12):e0296477. doi: 10.1371/journal.pone.0296477 (PMC10745137; doi:10.1371/journal.pone.0296477)
Supplement: S3 File — (ZIP) [file pone.0296477.s003.zip › Quantitation/NNK + NIC 05-02 W5-2015.xls]

## Sheet: NNK + NIC 05-02 W5
	Region_Number	CLASS	Area_Color1	Area_Color2	Area_Color3	Area_Color4	Mode_Intensity_Color1	Mode_Intensity_Color2	Mode_Intensity_Color3	Mode_Intensity_Color4	Mean_Intensity_Color1	Mean_Intensity_Color2	Mean_Intensity_Color3	Mean_Intensity_Color4	Num_Objects_Color1	Num_Objects_Color2	Num_Objects_Color3	Num_Objects_Color4	X	Y	Z	ANALYZED_AREA	OBJECT_DATA_FILE	EFCOORD	COMMENT	RECAPTURE	REPORT	OBJECTIVE	SCALEX	SCALEY	INPUT_REGION_AREA	Std_Dev_Intensity_Color1	Std_Dev_Intensity_Color2	Std_Dev_Intensity_Color3	Std_Dev_Intensity_Color4	SIZEX	SIZEY	INPUT_REGION_LENGTH
1	901	Analysed	345095	100771	47499.1	156811	132	132	132	124	128.13	121.41	91.77	87.45	2920	5595	2242	5663	14014.8	48882	13597	534648		O27/0		0	0	20X	0.322	0.322	534418	20.5	9.83	7.26	12.93	887	783	1404.17
2	902	Analysed	236236	104561	62618.6		132	132	124	108	130.5	121.4	90.73	80.02	4010	5785	2478	3673	15476.2	49932.4	13595	573272		Q26/1		0	0	20X	0.322	0.322	573049	30.8	10.04	7.48	16.69	1070	718	1639.07
3	903	Analysed	285039	197167	124511		132	132	124	108	125.63	120.74	91.15	80.92	7420	10693	5573	5228	16200.5	51641.9	13595	871888		Q24/3		0	0	20X	0.322	0.322	871742	26.38	9.79	7.34	16.39	1240	953	1842.7
4	904	Analysed	317227	101912	52391.7		140	132	132	124	133.51	121.84	91.41	83.13	3096	5704	1920	5060	12899	47394.4	13598	580852		N28/0		0	0	20X	0.322	0.322	580294	25.9	10.2	7.47	15.71	979	809	1523.49
5	905	Analysed	75654.6	37840.5	37428.2	125520	132	132	124	100	133.24	118.93	90.14	77.36	2201	2292	1936	1067	13173.1	51296.1	13598	258037		N24/4		0	0	20X	0.322	0.322	258127	38.15	9.35	7.6	17.08	483	678	1147.51
6	906	Analysed	146645	65119.4	62421.4	216222	132	124	124	108	127.64	119.01	90.49	80.02	3577	3751	3163	1802	13773.4	49965.1	13597	417869		O26/1		0	0	20X	0.322	0.322	417684	31.32	9.41	7.43	16.27	1057	626	1409
7	907	Analysed	92547.8	70339.7	44848.6		132	132	124	108	136	120.74	90.07	77.49	2909	3052	2176	1479	17955.6	49084.2	13594	352238		S27/3		0	0	20X	0.322	0.322	352026	41.26	9.69	7.75	17.04	757	718	1273.64
8	908	Analysed	84129.6	51565.2	29618.6	116150	132	132	124	108	127.77	120.76	91.01	79.55	2003	2635	1218	1555	15632.9	47407.4	13596	239018		Q28/2		0	0	20X	0.322	0.322	238526	31.83	9.79	7.54	17.1	496	678	1005.53
9	909	Analysed	537482	162460	74159.5		140	140	132	124	134.31	119.82	92.59	84.06	5773	8677	4084	4793	13786.4	45613.2	13599	840873		O30/0		0	0	20X	0.322	0.322	840240	21.68	9.23	7.27	15.74	1005	1135	1772.89
10	910	Analysed	50967.4	39944.4	24242.2	100079	124	124	124	108	126.28	120.94	90.7	79.11	1408	1936	1154	842	8886.45	45671.9	13603	190860		J30/0		0	0	20X	0.322	0.322	190406	36	9.81	7.58	16.72	653	470	944.77
11	911	Analysed	93758.1	72926.4	36098.4	133435	132	132	124	108	129.54	121.64	91.17	79.38	2160	3184	1547	1927	10752.5	46963.8	13601	288409		L29/1		0	0	20X	0.322	0.322	288110	29.81	10.01	7.49	17.12	732	574	1119.29
12	912	Analysed	86132.3	45197.6	25621	89209.2	140	132	132	108	131.54	121.94	91.07	80.85	1603	2501	1047	1671	11418	47570.6	13599	213042		L28/4		0	0	20X	0.322	0.322	212415	27.3	10.16	7.44	16.33	523	561	918.7
13	913	Analysed	137407	57194	14754.1	62457.7	148	140	140	132	141.63	124.12	92.36	82.15	1421	2713	469	1251	8684.19	44497.5	13603	260032		J31/2		0	0	20X	0.322	0.322	259926	22.44	10.46	7.42	15.74	614	652	1082.16
14	914	Analysed	270404	29218.7	10670.4	32563.6	172	164	164	164	158.61	123.92	92.03	84.94	1696	1720	272	1189	9597.62	43995.1	13603	369406		K32/1		0	0	20X	0.322	0.322	369219	23.96	10.87	7.39	13.91	692	770	1218.67
15	915	Analysed	456061	92338.7	29160.3	83951	148	140	140	140	137.32	122.44	92.36	84.23	3283	5376	1047	2982	14882.5	43218.7	13599	629021		P33/3		0	0	20X	0.322	0.322	628649	19.98	9.92	7.42	15.16	1005	966	1678.6
16	916	Analysed	297641	30770.5	9336.23	34957.8	164	164	164	156	157.17	125.12	91.44	80.55	1888	1651	205	941	12709.9	42709.8	13600	364695		N33/0		0	0	20X	0.322	0.322	364500	22.65	10.77	7.6	16.01	653	783	1175.8
17	917	Analysed	589762	42986.1	8722.73	24100.2	180	172	172	172	166.71	127.08	92.39	86.67	2723	2570	212	1143	9095.23	42331.3	13603	688045		J34/3		0	0	20X	0.322	0.322	687552	20.84	11.11	7.37	12.94	913	1148	1751.42
18	918	Analysed	804235	37981.7	7194.43	20195	180	180	180	180	169.13	127.19	92.75	85.11	4235	2221	165	1040	10008.7	42390.1	13601	896401		K33/2		0	0	20X	0.322	0.322	896552	19.86	11.02	7.32	16.13	914	1265	2043.91
Count			18	18	18	18	18	18	18	18	18	18	18	18	18	18	18	18	18	18	18	18				18			18	18	18	18	18	18	18	18	18	18
Sum			4.90642e+06	1.34029e+06	701297	2460508	2592	2536	2480	2280	2494.65	2199.03	1645.63	1473	54326	72056	30908	43306	228947	840565	244781	8.56861e+06				0			5.8	5.8	8.56344e+06	490.66	181.44	134.15	285.01	14673	14287	24951.3
Sum of squares			2.09054e+12	1.35866e+11	4.20549e+10	5.17228e+11	378656	362144	347680	299680	349159	268753	150463	120696	206495182	396142278	88887480	152819200	3.04327e+09	3.94118e+10	3328763369	5.01622e+12				0			1.87	1.87	5.01143e+12	14106	1834.33	1000.12	4542.46	12804359	12153771	3.65441e+07
Min			50967.4	29218.7	7194.43	20195	124	124	124	100	125.63	118.93	90.07	77.36	1408	1651	165	842	8684.19	42331.3	13594	190860				0			0.32	0.32	190406	19.86	9.23	7.26	12.93	483	470	918.7
Max			804235	197167	124511	437875	180	180	180	180	169.13	127.19	92.75	87.45	7420	10693	5573	5663	17955.6	51641.9	13603	896401				0			0.32	0.32	896552	41.26	11.11	7.75	17.12	1240	1265	2043.91
Mean			272579	74460.7	38960.9	136695	144	140.89	137.78	126.67	138.59	122.17	91.42	81.83	3018.11	4003.11	1717.11	2405.89	12719.3	46698.1	13598.9	476034				0			0.32	0.32	475746	27.26	10.08	7.45	15.83	815.17	793.72	1386.18
Median			253320	61156.7	32858.5	120835	136	132	132	116	133.37	121.52	91.29	80.89	2816	2882.5	1382.5	1613	13036.1	47179.1	13599	393638				0			0.32	0.32	393452	26.14	9.97	7.43	16.2	822	744	1338.91
Standard deviation			204552	44762.8	28608.2	100247	17.33	16.41	18.24	24.59	13.79	2.36	0.82	2.94	1537.19	2446.02	1410.58	1643.67	2700.14	2972.28	2.88	228190				0			0	0	228207	6.37	0.55	0.12	1.28	216.46	212.64	329.73
			3.43789e+06	703854	342767	1.19565e+06	5.68017e+06
